# Supplementary material for: An Eighteen Serum Cytokine Signature for Discriminating Glioma from Normal Healthy Individuals
Source: PLoS One. 2015 Sep 21;10(9):e0137524. doi: 10.1371/journal.pone.0137524 (PMC4577083; doi:10.1371/journal.pone.0137524)
Supplement: S1 Table — (XLSX) [file pone.0137524.s009.xlsx]

## Sheet: sheet 1
S1 Table. Clinical data of the samples used in this study.
S. No.	Sample Id	$Sample Type	Age at diagnosis (Years)	‡Gender	*Treatment	Maxium follow-up (months)	#Vital Status	%KPS
1	NI07	Normal	24	M	NA	NA	NA	NA
2	NI08	Normal	26	M	NA	NA	NA	NA
3	NI30	Normal	26	F	NA	NA	NA	NA
4	NI15	Normal	27	M	NA	NA	NA	NA
5	NI150	Normal	33	F	NA	NA	NA	NA
6	NI126	Normal	34	M	NA	NA	NA	NA
7	NI169	Normal	37	F	NA	NA	NA	NA
8	NI139	Normal	38	F	NA	NA	NA	NA
9	NI148	Normal	39	M	NA	NA	NA	NA
10	NI124	Normal	42	M	NA	NA	NA	NA
11	NI136	Normal	45	M	NA	NA	NA	NA
12	NI153	Normal	45	M	NA	NA	NA	NA
13	NI117	Normal	47	M	NA	NA	NA	NA
14	NI146	Normal	48	F	NA	NA	NA	NA
15	NI156	Normal	48	F	NA	NA	NA	NA
16	NI127	Normal	49	F	NA	NA	NA	NA
17	NI154	Normal	49	F	NA	NA	NA	NA
18	NI184	Normal	50	M	NA	NA	NA	NA
19	NI185	Normal	52	F	NA	NA	NA	NA
20	NI147	Normal	54	M	NA	NA	NA	NA
21	NI163	Normal	54	M	NA	NA	NA	NA
22	NI167	Normal	56	F	NA	NA	NA	NA
23	NI165	Normal	58	F	NA	NA	NA	NA
24	NI160	Normal	59	M	NA	NA	NA	NA
25	NI138	Normal	59	M	NA	NA	NA	NA
26	NI128	Normal	61	M	NA	NA	NA	NA
27	GN209	DA	38	M	NA	NA	NA	NA
28	GN275	DA	38	M	NA	NA	NA	NA
29	GN296	DA	26	M	NA	NA	NA	NA
30	GN339	DA	35	F	NA	NA	NA	NA
31	GN355	DA	26	F	NA	NA	NA	NA
32	GN399	DA	28	F	NA	NA	NA	NA
33	GN432	DA	35	M	NA	NA	NA	NA
34	GN437	DA	19	M	NA	NA	NA	NA
35	GN448	DA	38	M	NA	NA	NA	NA
36	GN450	DA	34	M	NA	NA	NA	NA
37	GN453	DA	18	M	NA	NA	NA	NA
38	GS135	DA	32	F	NA	NA	NA	NA
39	GS139	DA	32	M	NA	NA	NA	NA
40	GS152	DA	30	M	NA	NA	NA	NA
41	GS178	DA	26	M	NA	NA	NA	NA
42	GS191	DA	20	M	NA	NA	NA	NA
43	GS223	DA	28	F	NA	NA	NA	NA
44	GS257	DA	39	M	NA	NA	NA	NA
45	GS295	DA	39	F	NA	NA	NA	NA
46	GS303	DA	33	M	NA	NA	NA	NA
47	GS335	DA	36	M	NA	NA	NA	NA
48	GS66	DA	40	M	NA	NA	NA	NA
49	GS69	DA	35	M	NA	NA	NA	NA
50	GS81	DA	45	M	NA	NA	NA	NA
51	GS323	AA	30	F	NA	NA	NA	NA
52	GN424	AA	25	M	NA	NA	NA	NA
53	GN372	AA	35	M	NA	NA	NA	NA
54	GS317	AA	60	M	NA	NA	NA	NA
55	GS293	AA	30	M	NA	NA	NA	NA
56	GN458	AA	22	M	NA	NA	NA	NA
57	GS355	AA	23	M	NA	NA	NA	NA
58	GS342	AA	43	M	NA	NA	NA	NA
59	GN406	AA	40	M	NA	NA	NA	NA
60	GN416	AA	39	F	NA	NA	NA	NA
61	GS360	AA	36	M	NA	NA	NA	NA
62	GN384	AA	53	F	NA	NA	NA	NA
63	GS339	AA	25	M	NA	NA	NA	NA
64	GN457	AA	62	M	NA	NA	NA	NA
65	GS291	AA	37	M	NA	NA	NA	NA
66	GN449	AA	27	F	NA	NA	NA	NA
67	GN454	AA	28	F	NA	NA	NA	NA
68	GS344	AA	47	M	NA	NA	NA	NA
69	GN466	AA	30	M	NA	NA	NA	NA
70	GN417	AA	45	M	NA	NA	NA	NA
71	GS370	AA	25	M	NA	NA	NA	NA
72	GS337	AA	26	M	NA	NA	NA	NA
73	GN427	GBM	25	F	NA	NA	NA	NA
74	GN117	GBM	26	M	NA	NA	NA	NA
75	GS91	GBM	26	M	NA	NA	NA	NA
76	GN207	GBM	27	M	NA	NA	NA	NA
77	GS254	GBM	27	F	NA	NA	NA	NA
78	GS159	GBM	27	M	NA	NA	NA	NA
79	GN208	GBM	30	F	NA	NA	NA	NA
80	GN327	GBM	35	F	NA	NA	NA	NA
81	GS96	GBM	35	F	NA	NA	NA	NA
82	GS204	GBM	36	F	NA	NA	NA	NA
83	GS203	GBM	37	M	NA	NA	NA	NA
84	GN403	GBM	39	F	NA	NA	NA	NA
85	GN332	GBM	40	M	NA	NA	NA	NA
86	GS201	GBM	40	F	NA	NA	NA	NA
87	GN141	GBM	42	M	NA	NA	NA	NA
88	GS126	GBM	42	F	NA	NA	NA	NA
89	GN389	GBM	43	F	NA	NA	NA	NA
90	GN426	GBM	44	M	NA	NA	NA	NA
91	GN375	GBM	45	F	NA	NA	NA	NA
92	GN217	GBM	45	M	NA	NA	NA	NA
93	GS269	GBM	45	M	NA	NA	NA	NA
94	GS160	GBM	45	M	NA	NA	NA	NA
95	GS10	GBM	45	F	NA	NA	NA	NA
96	GS92	GBM	46	F	NA	NA	NA	NA
97	GS167	GBM	47	M	NA	NA	NA	NA
98	GS211	GBM	48	M	NA	NA	NA	NA
99	GS316	GBM	49	F	NA	NA	NA	NA
100	GN351	GBM	50	M	NA	NA	NA	NA
101	GN310	GBM	50	F	NA	NA	NA	NA
102	GN465	GBM	50	M	NA	NA	NA	NA
103	GS271	GBM	50	M	NA	NA	NA	NA
104	GS308	GBM	52	M	NA	NA	NA	NA
105	GS329	GBM	53	M	NA	NA	NA	NA
106	GN404	GBM	55	F	NA	NA	NA	NA
107	GN318	GBM	55	F	NA	NA	NA	NA
108	GN326	GBM	58	M	NA	NA	NA	NA
109	GS262	GBM	58	F	NA	NA	NA	NA
110	GN461	GBM	60	M	NA	NA	NA	NA
111	GN218	GBM	60	F	NA	NA	NA	NA
112	GN421	GBM	60	M	NA	NA	NA	NA
113	GN201	GBM	60	F	NA	NA	NA	NA
114	GN127	GBM	60	M	NA	NA	NA	NA
115	GS123	GBM	60	M	NA	NA	NA	NA
116	GS163	GBM	60	M	NA	NA	NA	NA
117	GN457	GBM	62	M	NA	NA	NA	NA
118	GN395	GBM	63	F	NA	NA	NA	NA
119	GN376	GBM	65	F	NA	NA	NA	NA
120	GN386	GBM	35	M	NA	NA	NA	NA
121	GS08	GBM	27	M	NA	NA	NA	NA
122	GN113	GBM	NA	NA	NA	NA	NA	NA
123	GN106	GBM	18	F	RT+TMZ	47	0	80
124	GN264	GBM	19	F	RT+TMZ	13	1	80
125	GN460	GBM	22	M	RT+TMZ	24	0	70
126	GS319	GBM	23	M	RT+TMZ	13	1	70
127	GN341	GBM	23	M	RT+TMZ	23	1	80
128	GS325	GBM	24	M	RT+TMZ	24	0	60
129	GS142	GBM	26	M	RT+TMZ	9	1	80
130	GN346	GBM	26	M	RT+TMZ	2	1	80
131	GN205	GBM	30	F	RT+TMZ	11	1	70
132	GS134	GBM	30	F	RT+TMZ	10	1	70
133	GS244	GBM	30	M	RT+TMZ	19	1	80
134	GS328	GBM	31	M	RT+TMZ	23	0	70
135	GS236	GBM	32	F	RT+TMZ	13	1	80
136	GS318	GBM	35	M	RT+TMZ	19	1	90
137	GS194	GBM	35	F	RT+TMZ	18	1	90
138	GS83	GBM	35	M	RT+TMZ	13	1	90
139	GN221	GBM	36	M	RT+TMZ	14	1	80
140	GN216	GBM	36	M	RT+TMZ	29	1	80
141	GS56	GBM	37	F	RT+TMZ	46	0	80
142	GN302	GBM	37	M	RT+TMZ	35	0	90
143	GN236	GBM	38	M	RT+TMZ	12	1	90
144	GN538	GBM	38	F	RT+TMZ	16	0	80
145	GN133	GBM	39	F	RT+TMZ	1	0	50
146	GS347	GBM	39	M	RT+TMZ	15	0	80
147	GN210	GBM	40	F	RT+TMZ	10	1	80
148	GS446	GBM	40	F	RT+TMZ	9	0	80
149	GS282	GBM	40	M	RT+TMZ	15	0	90
150	GS76	GBM	40	M	RT+TMZ	45	0	80
151	GS245	GBM	40	M	RT+TMZ	12	1	70
152	GN163	GBM	40	F	RT+TMZ	4	0	80
153	GN401	GBM	40	M	RT+TMZ	13	1	80
154	GS106	GBM	41	F	RT+TMZ	43	0	90
155	GS206	GBM	42	M	RT+TMZ	17	1	90
156	GN364	GBM	42	F	RT+TMZ	30	0	80
157	GS447	GBM	42	M	RT+TMZ	13	0	80
158	GS255	GBM	42	M	RT+TMZ	15	1	80
159	GN233	GBM	42	M	RT+TMZ	22	1	70
160	GS264	GBM	42	M	RT+TMZ	29	0	90
161	GS397	GBM	42	F	RT+TMZ	15	0	80
162	GS314	GBM	42	F	RT+TMZ	12	1	70
163	GS171	GBM	42	M	RT+TMZ	14	1	90
164	GN410	GBM	42	M	RT+TMZ	5	1	80
165	GN379	GBM	43	M	RT+TMZ	29	0	80
166	GS279	GBM	43	M	RT+TMZ	12	0	70
167	GN174	GBM	45	M	RT+TMZ	9	0	80
168	GN340	GBM	45	M	RT+TMZ	19	1	80
169	GS415	GBM	45	M	RT+TMZ	9	0	80
170	GS466	GBM	45	M	RT+TMZ	9	0	80
171	GN213	GBM	45	F	RT+TMZ	41	0	80
172	GS351	GBM	45	M	RT+TMZ	11	1	70
173	GN462	GBM	45	M	RT+TMZ	24	0	70
174	GN398	GBM	47	M	RT+TMZ	1	1	80
175	GS147	GBM	48	F	RT+TMZ	6	1	60
176	GN204	GBM	48	M	RT+TMZ	4	1	80
177	GN502	GBM	48	M	RT+TMZ	20	0	90
178	GN353	GBM	48	F	RT+TMZ	17	1	80
179	GN154	GBM	48	M	RT+TMZ	13	1	80
180	GS240	GBM	49	M	RT+TMZ	7	1	80
181	GN407	GBM	49	M	RT+TMZ	1	1	80
182	GN317	GBM	50	M	RT+TMZ	32	1	80
183	GS332	GBM	50	M	RT+TMZ	12	1	80
184	GN181	GBM	50	M	RT+TMZ	5	1	80
185	GN124	GBM	50	M	RT+TMZ	24	1	70
186	GS368	GBM	50	M	RT+TMZ	9	0	80
187	GN248	GBM	50	F	RT+TMZ	24	1	80
188	GS234	GBM	52	F	RT+TMZ	15	1	80
189	GS79	GBM	52	F	RT+TMZ	44	0	90
190	GS343	GBM	52	M	RT+TMZ	15	0	70
191	GN531	GBM	52	M	RT+TMZ	17	0	80
192	GN239	GBM	53	M	RT+TMZ	40	0	80
193	GS350	GBM	54	M	RT+TMZ	7	1	80
194	GS341	GBM	54	M	RT+TMZ	10	1	70
195	GS172	GBM	55	M	RT+TMZ	21	1	90
196	GN533	GBM	55	M	RT+TMZ	14	1	80
197	GN568	GBM	55	F	RT+TMZ	8	1	70
198	GN377	GBM	55	M	RT+TMZ	17	1	80
199	GS188	GBM	55	M	RT+TMZ	10	1	70
200	GS307	GBM	57	F	RT+TMZ	6	1	80
201	GN226	GBM	58	F	RT+TMZ	1	1	70
202	GS107	GBM	58	M	RT+TMZ	8	1	90
203	GN240	GBM	58	F	RT+TMZ	39	0	80
204	GS453	GBM	59	M	RT+TMZ	9	1	80
205	GS238	GBM	59	M	RT+TMZ	32	0	80
206	GS248	GBM	60	M	RT+TMZ	13	1	80
207	GS310	GBM	60	M	RT+TMZ	2	1	70
208	GN532	GBM	60	M	RT+TMZ	4	1	70
209	GS154	GBM	60	M	RT+TMZ	10	1	70
210	GN70	GBM	62	M	RT+TMZ	18	1	70
211	GN365	GBM	62	F	RT+TMZ	10	1	70
212	GN485	GBM	62	M	RT+TMZ	18	1	80
213	GN539	GBM	63	F	RT+TMZ	16	0	70
214	GN277	GBM	64	M	RT+TMZ	27	1	80
215	GN323	GBM	64	M	RT+TMZ	6	1	80
216	GN212	GBM	65	M	RT+TMZ	10	1	80
217	GN452	GBM	65	M	RT+TMZ	12	1	100
218	GS364	GBM	73	M	RT+TMZ	2	1	70
$Sera derived from different sample type includes: normal= healthy controls, DA= Diffuse Astrrocytoma/Grade II, AA= Anaplastic Astrrocytoma/Grade III and GBM= Glioblastoma/Grade IV. ‡ "M" refers to male and "F" refers to female. *Near safe maximal ressection, RT (radiotherapy) with concomitant TMZ (temozolomide) chemotherapy followed by five cycles of TMZ chemotherapy. #"1" refers to deceased, "0…
